# Supplementary material for: Facile Synthesis of MoP and Its Composite Structure with Ru as an Efficient Electrocatalyst for Hydrogen Evolution Reaction in Both Acidic and Alkaline Conditions
Source: Materials (Basel). 2025 Mar 6;18(5):1184. doi: 10.3390/ma18051184 (PMC11901484; doi:10.3390/ma18051184)
Supplement: Supplementary file 1 [file materials-18-01184-s001.zip]

Archive with 1 entries (1 files):
- materials-3472416-supplementary.pdf
